# Supplementary material for: Right fronto-parietal networks mediate the neurocognitive benefits of enriched environments
Source: Brain Commun. 2022 Mar 28;4(2):fcac080. doi: 10.1093/braincomms/fcac080 (PMC9035529; doi:10.1093/braincomms/fcac080)
Supplement: fcac080_Supplementary_Data [file fcac080_supplementary_data.zip]

Archive with 4 entries (4 files):
- Original Submission - Decision Letter.pdf
- Original Submission - Response_to_Reviewers.pdf
- Original Submission.pdf
- Revision 1-Decision Letter.pdf
